# Supplementary material for: Acceptability and Adherence to Ready-to-Use Therapeutic Foods (RUTFs) Treatment in Cases of Moderate and Severe Acute Malnutrition in Children from Rural and Indigenous Communities in Mexico
Source: Nutrients. 2026 Jan 29;18(3):444. doi: 10.3390/nu18030444 (PMC12899508; doi:10.3390/nu18030444)
Supplement: Supplementary file 1 [file nutrients-18-00444-s001.zip]

Archive with 1 entries (1 files):
- nutrients-4074760-supplementary.pdf
